# Supplementary material for: Genome-Wide Identification and Comprehensive Analysis of the GARP Transcription Factor Superfamily in Populus deltoides
Source: Genes (Basel). 2025 Mar 9;16(3):322. doi: 10.3390/genes16030322 (PMC11942272; doi:10.3390/genes16030322)
Supplement: Supplementary file 1 [file genes-16-00322-s001.zip]

Archive with 2 entries (2 files):
- Supplementary Table .xlsx
- Figure S1.pdf
