# Supplementary material for: Genome-Wide Identification and Comprehensive Analysis of the GARP Transcription Factor Superfamily in Populus deltoides
Source: Genes (Basel). 2025 Mar 9;16(3):322. doi: 10.3390/genes16030322 (PMC11942272; doi:10.3390/genes16030322)
Supplement: Supplementary file 1 [file genes-16-00322-s001.zip › Supplementary Table .xlsx]

## Sheet: Talbe S1
An overview of characteristics of 58 PdGRAP proteins identified in P. deltoides
S.NO	Gene ID	Number of Amino Acid	Molecular Weight (kDa)	Theoretical PI	Instability Index	Aliphatic Index	Grand Average of Hydropathicity
PdGARP1	Podel.01G143400.1.v2.1	282	31.69	9.1	42.33	76.1	-0.788
PdGARP2	Podel.01G148400.1.v2.1	378	42.77	9.31	53.54	61.69	-0.828
PdGARP3	Podel.01G157300.1.v2.1	553	61.74	5.67	57.5	66.46	-0.643
PdGARP4	Podel.01G254800.1.v2.1	392	43.85	5.55	48.78	60.41	-0.89
PdGARP5	Podel.01G334300.1.v2.1	307	33.21	6.19	52.66	84.23	-0.365
PdGARP6	Podel.02G143200.1.v2.1	341	37.29	9.23	53.54	70.73	-0.664
PdGARP7	Podel.02G284900.1.v2.1	492	54.17	5.69	59.66	71.2	-0.663
PdGARP8	Podel.03G091500.1.v2.1	558	62.7	6.12	51.25	72.67	-0.603
PdGARP9	Podel.03G093600.1.v2.1	498	55.89	5.51	53.91	72.03	-0.632
PdGARP10	Podel.03G102200.1.v2.1	393	44.6	7.81	62.89	63.08	-0.722
PdGARP11	Podel.03G105600.1.v2.1	283	31.7	9.36	37.47	73.43	-0.787
PdGARP12	Podel.04G089500.1.v2.1	486	53.89	8.9	65.21	55.56	-0.879
PdGARP13	Podel.05G148500.1.v2.1	361	40.73	6.61	55.33	67.23	-0.906
PdGARP14	Podel.06G000500.1.v2.1	335	36.81	5.9	54.19	71.01	-0.741
PdGARP15	Podel.06G168000.1.v2.1	460	50.36	7.07	59.98	63.74	-0.701
PdGARP16	Podel.06G196800.1.v2.1	683	74.77	5.17	39.84	71.19	-0.566
PdGARP17	Podel.06G200100.1.v2.1	412	46.37	7.16	63.93	64.83	-0.76
PdGARP18	Podel.06G276700.1.v2.1	688	75.44	5.93	47.2	77.19	-0.533
PdGARP19	Podel.07G004100.1.v2.1	510	56.46	5.79	61.4	74.41	-0.537
PdGARP20	Podel.07G046500.1.v2.1	351	39.14	6.39	51.96	63.36	-0.943
PdGARP21	Podel.07G147000.1.v2.1	433	47.76	6.24	57.67	68.89	-0.633
PdGARP22	Podel.08G097000.1.v2.1	365	40.37	7.74	47.24	73.53	-0.62
PdGARP23	Podel.08G102900.1.v2.1	322	35.86	6.43	46.78	79.94	-0.67
PdGARP24	Podel.08G138500.1.v2.1	385	42.23	8.2	67.85	58.08	-0.897
PdGARP25	Podel.08G157000.1.v2.1	671	72.42	6.27	49.5	82.07	-0.322
PdGARP26	Podel.08G206500.1.v2.1	385	43.58	7.69	42.08	77.87	-0.581
PdGARP27	Podel.08G209000.1.v2.1	526	59.44	5.44	49.6	80.55	-0.533
PdGARP28	Podel.08G211400.1.v2.1	561	62.86	5.29	50.13	78.66	-0.458
PdGARP29	Podel.08G242300.1.v2.1	521	57.11	8.64	46.29	79.19	-0.489
PdGARP30	Podel.09G034100.1.v2.1	349	38.36	5.63	43.32	63.15	-0.781
PdGARP31	Podel.10G000900.1.v2.1	680	73.95	5.58	51.82	80.03	-0.41
PdGARP32	Podel.10G046900.1.v2.1	546	61.47	5.92	45.55	80.99	-0.497
PdGARP33	Podel.10G102800.1.v2.1	663	72.21	5.9	53.12	82.91	-0.319
PdGARP34	Podel.10G128400.1.v2.1	390	42.93	7.36	71.34	53.82	-1.044
PdGARP35	Podel.10G169400.1.v2.1	327	36.14	6.56	43.84	78.13	-0.579
PdGARP36	Podel.10G175900.1.v2.1	356	39.54	7.72	56.27	64.72	-0.716
PdGARP37	Podel.10G188300.1.v2.1	367	41.05	8.66	53.38	64.55	-0.846
PdGARP38	Podel.13G051400.1.v2.1	431	48.42	5.49	70.63	68.35	-0.932
PdGARP39	Podel.13G063800.1.v2.1	422	46.96	6.42	54.12	74.91	-0.654
PdGARP40	Podel.13G076600.1.v2.1	309	33.43	5.79	54.82	83.69	-0.375
PdGARP41	Podel.14G001600.1.v2.1	419	46.38	5.25	65.22	69.38	-0.719
PdGARP42	Podel.14G038100.1.v2.1	344	37.86	6.59	49.75	71.48	-0.664
PdGARP43	Podel.15G137800.1.v2.1	714	78.31	9.16	43.53	71.81	-0.585
PdGARP44	Podel.16G000800.1.v2.1	314	34.45	5.54	51	72.32	-0.702
PdGARP45	Podel.16G052100.1.v2.1	380	42.95	7.69	67.69	65.16	-0.791
PdGARP46	Podel.17G014900.1.v2.1	320	35.76	5.77	54.19	63.66	-0.754
PdGARP47	Podel.17G017600.1.v2.1	427	47.34	6.01	55.09	66.89	-0.679
PdGARP48	Podel.17G148200.1.v2.1	482	53.2	8.42	62.81	59.71	-0.786
PdGARP49	Podel.17G148300.1.v2.1	411	45.72	9.23	56.99	65.23	-0.67
PdGARP50	Podel.17G158100.1.v2.1	320	35.14	8.25	52.86	49.72	-0.824
PdGARP51	Podel.18G021000.1.v2.1	674	74.22	5.75	43.76	77.49	-0.56
PdGARP52	Podel.18G071700.1.v2.1	463	50.74	6.66	55.51	62.87	-0.734
PdGARP53	Podel.18G095800.1.v2.1	517	58.15	6.41	43.04	75.42	-0.49
PdGARP54	Podel.18G115900.1.v2.1	659	72.24	5.36	39.78	72.29	-0.606
PdGARP55	Podel.19G021800.1.v2.1	436	48.68	5.55	64.69	67.32	-0.863
PdGARP56	Podel.19G030900.1.v2.1	340	37.62	8.61	45.72	80.32	-0.66
PdGARP57	Podel.T144800.1.v2.1	417	46.16	8.41	47.47	79.76	-0.652
PdGARP58	Podel.T294900.1.v2.1	319	35.01	8.25	52.39	49.87	-0.816

## Sheet: Table S2
The primer sequences used in this study
Gene ID	Primer sequence F (5'-3')	Primer sequence R (5'-3')
Actin-RT	CCCAGAGCCGCACCAACT	TGGGTTTCTTGATGCCATTTTG
PdGARP1-RT	ACTTCAGTCATGGTTCCTCA	TGCCTCTATTCTCATCTGCA
PdGARP2-RT	ATTCATGTCAAGGTTTCCGG	TTAACATGTGCCAAGGTGAG
PdGARP5-RT	GATTGAAGCACAGGGGAAAT	TTCTCTAAAGCAGCAGCAAG
PdGARP6-RT	TGCACATGATCAATCCAAGG	ACTTGAGAAGGGTCAACTCA
PdGARP7-RT	ACAGACCAGAGTCATCAGAG	ACATCATTTGAAGGTGCCTC
PdGARP10-RT	TCAAGGGTCGATGAGATCAA	CTCAAGAACTGACTTGGGTG
PdGARP11-RT	CTCCAAAGTCAGTGTTGAGG	AGGAGCCCTTACTGAAGTTT
PdGARP12-RT	CAACTGGCCATGATGAAGAA	GCAGAGAAACCCCATGATTT
PdGARP13-RT	GCCTCACCAATGATGAAGTT	GCAGAGCTACTTCCATGAAG
PdGARP14-RT	GACTCCTCATCTGATGGGAA	ACTCCACTCAATCGTTGTTG
PdGARP14-RT	GACTCCTCATCTGATGGGAA	ACTCCACTCAATCGTTGTTG
PdGARP15-RT	AAGCCCCACAGCTATTCTAT	GCTTGTAGTTTCTGCCTTGA
PdGARP17-RT	CAATTAGATGTCCAGAGGCG	GGATAAATGTGGGCTCATCC
PdGARP20-RT	CCTGATTTGAGTTCCTGCAA	AACTTCATCATTGGTGAGGC
PdGARP22-RT	TGGATAGGCCATCACTTGAT	TTAATGGTGGTGCAATCTGG
PdGARP23-RT	GATGGGGATTCCTGGACTTA	GTGCAATCTGAAAGCTTTCG
PdGARP24-RT	GGAAGACATAGATGGGGGAA	GGATAGTAGGGCTTGGTCTT
PdGARP34-RT	ATCAGCAACAACGATCACAA	TCTGTGAAATGGCTGGAATG
PdGARP35-RT	GAAGAGTCTGATGAGGGTGA	GGTTTCCATCACTGCAGATT
PdGARP36-RT	TGGTATGGGTGCAATGAAAG	CTGATCCCAAATCCTGCAAA
PdGARP37-RT	CACTAGTTCCGCTGACAAAA	TCCTTCCATCTCCTTCCATC
PdGARP38-RT	ATGTTGAAGGCTTGACCATC	ATGCTTCTGTGATCCCCATA
PdGARP39-RT	TCCAAGGAGAAAAGGGGAAT	CGTCATGGGAATTCAGATCC
PdGARP40-RT	TGACAAAGCAACACCAAAGA	GATGATGCGGATGTTGATGA
PdGARP41-RT	CGTTGAAGGTTTGACCATCT	TCTGGACTTCCATTTGCATG
PdGARP42-RT	TGGTCCTAGTGAACCAACTT	TACGCTTCTCTTCACTCCAT
PdGARP44-RT	CAAGAAGGAAACAGGGGATG	CTGAACAAGGCACATCTTCA
PdGARP45-RT	CTGGGTTTCAAATCAGGGAG	CGTCCGGAGAAGTAATGTTC
PdGARP48-RT	CAGACAAACTCCAACGACAT	GCCAGTCTGGTCTACCTAAT
PdGARP49-RT	CTAATCAAGCTTTGCCAGGT	TGTTGGAAGTTTTGGCAAGA
PdGARP52-RT	CATCTACCACCCAGACTCAT	TCATCATTGGTCAAACCGTC
PdGARP55-RT	TCGTTGAAAATGTCCCTGTC	ATTAGGGGTTGTTGGACTGA
PdGARP56-RT	AAGTGCAAAGACGACTACAC	CGAAAATGCAGAATTCAGGC
PdGARP57-RT	CAGAGACATTTACAGCTCCG	CGAAAATGCAGAATTCAGGC
GLK	CCATCCCCAATGCATATGTG	GCAGGAAATCTAGTTGCCAGT
attP	ggggacaactttgtacaaaaaagttggaCCATCCCCAATGCATATGTG	ggcggccgcacaactttgtacaagaaagttgggtaGCAGGAAATCTAGTTGCCAGT
guslinker	GACGCGAAGCGGGTAGAT	ACAAGAAAGGGATCTTCACTCG
guslinkerfull	ATCTACCCGCTTCGCGTC	CGAGTGAAGATCCCTTTCTTGT
